# Supplementary material for: CRISPR/Cas-mediated activation of genes associated with inherited retinal dystrophies in human cells for diagnostic purposes
Source: JCI Insight. 2025 Sep 30;10(22):e189615. doi: 10.1172/jci.insight.189615 (PMC12643484; doi:10.1172/jci.insight.189615)
Supplement: Supplemental table 6 [file jciinsight-10-189615-s235.xlsx]

## Sheet: S.Tab6
SNP analysis of gRNA binding regions
guide_chr	guide_start	guide_end	guide_seq	variant_id	variant_chr	variant_start	variant_end	ref	alt	ref_AF	alt_AF	gene
chr1	94121202	94121224	TTACACATAAGCCCTTAGTTGGG	rs140022595	chr1	94121213	94121213	C	T	0.9972	0.002755	abca4
chr1	94121202	94121224	TTACACATAAGCCCTTAGTTGGG	rs192217718	chr1	94121214	94121214	C	T	0.9995	0.000459	abca4
chr1	94121202	94121224	TTACACATAAGCCCTTAGTTGGG	rs185399243	chr1	94121220	94121220	T	C	0.9995	0.000459	abca4
chr1	94121370	94121392	TACCTAAAGACATCCCCCTCAGG	rs368390969	chr1	94121375	94121375	G	A	NA	NA	abca4
chr1	94121370	94121392	TACCTAAAGACATCCCCCTCAGG	rs72558000	chr1	94121383	94121383	T	A	0.9982	0.001837	abca4
chr1	94121274	94121296	CCCTAAAGACACAAGTGGCTGGG	rs11802887	chr1	94121288	94121288	G	A	0.9692	0.03076	abca4
chr11	77128155	77128177	GGGTGCGGTGACATCAGCGTGGG	rs182310353	chr11	77128155	77128155	C	T	0.9977	0.002296	myo7a
chr11	77128155	77128177	GGGTGCGGTGACATCAGCGTGGG	rs149354261	chr11	77128160	77128160	G	T	0.9949	0.005051	myo7a
chr11	77128077	77128099	CAGAGCACTGGCTGCCGACAGGG	rs11606360	chr11	77128083	77128083	C	T	0.9752	0.02479	myo7a
