# Supplementary material for: CRISPR/Cas-mediated activation of genes associated with inherited retinal dystrophies in human cells for diagnostic purposes
Source: JCI Insight. 2025 Sep 30;10(22):e189615. doi: 10.1172/jci.insight.189615 (PMC12643484; doi:10.1172/jci.insight.189615)
Supplement: Supporting data values [file jciinsight-10-189615-s236.xlsx]

## Sheet: Figure 1D
RPE65								MYO7A								ABCA4								USH2A
Sample Name	Target Name	CT	Ct Mean	Delta Ct	Mean	SEM		Sample Name	Target Name	CT	Ct Mean	Delta Ct	Mean	SEM		Sample Name	Target Name	CT	Ct Mean	Delta Ct	Mean	SEM		Sample Name	Target Name	CT	Ct Mean	Delta Ct	Mean	SEM
R65_1	RPE65	14.6666	14.6414	-4.06395	-3.82367	0.219553		M7_1	MYO7A	18.7961	18.8011	0.0368233	0.13139	0.0506336		A4_1	ABCA4	20.9905	21.0191	2.42082	2.36507	0.0253389		U2A_1	USH2A	30.0735	30.0187	9.206	8.78726	0.180867
R65_1	RPE65	14.6163						M7_1	MYO7A	18.8062						A4_1	ABCA4	21.0478						U2A_1	USH2A	29.964
R65_2	RPE65	14.4491	14.3947	-4.1202				M7_2	MYO7A	18.9556	18.9585	0.24817				A4_2	ABCA4	20.8142	20.8319	2.36082				U2A_2	USH2A	30.3433	30.3306	8.7032
R65_2	RPE65	14.3403						M7_2	MYO7A	18.9615						A4_2	ABCA4	20.8496						U2A_2	USH2A	30.318
R65_3	RPE65	16.0851	15.2765	-3.28686				M7_3	MYO7A	18.8711	18.8708	0.109177				A4_3	ABCA4	20.8563	20.9204	2.31357				U2A_3	USH2A	29.8953	30.0348	8.45259
R65_3	RPE65	14.4678						M7_3	MYO7A	18.8705						A4_3	ABCA4	20.9845						U2A_3	USH2A	30.1743
R65_1	ALAS	18.6988	18.7054					M7_1	ALAS	18.8471	18.7643					A4_1	ALAS	18.6014	18.5983					U2A_1	ALAS	20.8255	20.8127
R65_1	ALAS	18.7119						M7_1	ALAS	18.6815						A4_1	ALAS	18.5953						U2A_1	ALAS	20.8
R65_2	ALAS	18.4993	18.5149					M7_2	ALAS	18.692	18.7104					A4_2	ALAS	18.5098	18.4711					U2A_2	ALAS	21.6677	21.6274
R65_2	ALAS	18.5305						M7_2	ALAS	18.7288						A4_2	ALAS	18.4324						U2A_2	ALAS	21.5872
R65_3	ALAS	18.5517	18.5633					M7_3	ALAS	18.7553	18.7616					A4_3	ALAS	18.6313	18.6068					U2A_3	ALAS	21.2333	21.5822
R65_3	ALAS	18.5749						M7_3	ALAS	18.7679						A4_3	ALAS	18.5823						U2A_3	ALAS	21.9312
MX_1	RPE65	17.8147	17.8178	-4.7559	-4.73958	0.0901192		MX_1	MYO7A	24.3392	24.3023	3.07551	3.41901	0.415887		MX_1	ABCA4	26.788	26.8073	5.58051	5.77174	0.0974527		MX_1	USH2A	29.7552	29.7639	8.53713	8.36089	0.0759374
MX_1	RPE65	17.8208						MX_1	MYO7A	24.2655						MX_1	ABCA4	26.8267						MX_1	USH2A	29.7727
MX_2	RPE65	17.7306	17.7069	-4.92207				MX_2	MYO7A	23.5548	23.6292	2.76019				MX_2	ABCA4	26.5745	26.6126	5.74362				MX_2	USH2A	29.0459	29.1933	8.3243
MX_2	RPE65	17.6831						MX_2	MYO7A	23.7036						MX_2	ABCA4	26.6507						MX_2	USH2A	29.3407
MX_3	RPE65	18.085	18.1442	-4.54078				MX_3	MYO7A	25.2848	25.723	4.42132				MX_3	ABCA4	27.2463	27.2928	5.99109				MX_3	USH2A	28.8689	29.5229	8.22125
MX_3	RPE65	18.2034						MX_3	MYO7A	26.1612						MX_3	ABCA4	27.3392						MX_3	USH2A	30.1769
MX_1	ALAS	22.5416	22.5737					MX_1	ALAS	21.4412	21.2268					MX_1	ALAS	21.4412	21.2268					MX_1	ALAS	21.4412	21.2268
MX_1	ALAS	22.6057						MX_1	ALAS	21.0124						MX_1	ALAS	21.0124						MX_1	ALAS	21.0124
MX_2	ALAS	22.6238	22.6289					MX_2	ALAS	20.8676	20.869					MX_2	ALAS	20.8676	20.869					MX_2	ALAS	20.8676	20.869
MX_2	ALAS	22.634						MX_2	ALAS	20.8703						MX_2	ALAS	20.8703						MX_2	ALAS	20.8703
MX_3	ALAS	22.6951	22.685					MX_3	ALAS	21.8189	21.3017					MX_3	ALAS	21.8189	21.3017					MX_3	ALAS	21.8189	21.3017
MX_3	ALAS	22.6748						MX_3	ALAS	20.7844						MX_3	ALAS	20.7844						MX_3	ALAS	20.7844
Ctrl_1	RPE65	30.8133	30.7481	11.3283	11.2666	0.0515994		Ctrl_1	MYO7A	29.0403	28.9444	9.5246	9.39564	0.0529866		Ctrl_1	ABCA4	33.2392	33.2952	13.8754	14.0716	0.198378		Ctrl_1	USH2A	36.1907	37.9077	15.4676	15.5749	0.148136
Ctrl_1	RPE65	30.683						Ctrl_1	MYO7A	28.8486						Ctrl_1	ABCA4	33.3512						Ctrl_1	USH2A	39.6247
Ctrl_2	RPE65	30.8071	30.664	11.1402				Ctrl_2	MYO7A	28.7514	28.8677	9.34381				Ctrl_2	ABCA4	33.0997	33.3086	13.7847				Ctrl_2	USH2A	37.3981	37.9562	15.9288
Ctrl_2	RPE65	30.521						Ctrl_2	MYO7A	28.9839						Ctrl_2	ABCA4	33.5174						Ctrl_2	USH2A	38.5143
Ctrl_3	RPE65	30.832	30.792	11.3312				Ctrl_3	MYO7A	28.8083	28.7793	9.3185				Ctrl_3	ABCA4	34.6733	34.0155	14.5547				Ctrl_3	USH2A	36.3808	37.3621	15.3284
Ctrl_3	RPE65	30.7519						Ctrl_3	MYO7A	28.7502						Ctrl_3	ABCA4	33.3576						Ctrl_3	USH2A	38.3433
Ctrl_1	ALAS	19.3415	19.4198					Ctrl_1	ALAS	19.3415	19.4198					Ctrl_1	ALAS	19.3415	19.4198					Ctrl_1	ALAS	22.6396	22.4401
Ctrl_1	ALAS	19.4982						Ctrl_1	ALAS	19.4982						Ctrl_1	ALAS	19.4982						Ctrl_1	ALAS	22.2407
Ctrl_2	ALAS	19.6088	19.5239					Ctrl_2	ALAS	19.6088	19.5239					Ctrl_2	ALAS	19.6088	19.5239					Ctrl_2	ALAS	21.9261	22.0275
Ctrl_2	ALAS	19.4389						Ctrl_2	ALAS	19.4389						Ctrl_2	ALAS	19.4389						Ctrl_2	ALAS	22.1289
Ctrl_3	ALAS	19.3807	19.4608					Ctrl_3	ALAS	19.3807	19.4608					Ctrl_3	ALAS	19.3807	19.4608					Ctrl_3	ALAS	22.4033	22.0337
Ctrl_3	ALAS	19.5408						Ctrl_3	ALAS	19.5408						Ctrl_3	ALAS	19.5408						Ctrl_3	ALAS	21.664

## Sheet: Figure 2B
PBMCs RPE65								PBMCs ABCA4								Fibroblasts RPE65								Fibroblasts ABCA4
Sample Name	Target Name	CT	Ct Mean	Delta Ct	Mean	SEM		Sample Name	Target Name	CT	Ct Mean	Delta Ct	Mean	SEM		Sample Name	Target Name	CT	Ct Mean	Delta Ct	Mean	SEM		Sample Name	Target Name	CT	Ct Mean	Delta Ct	Mean	SEM
R65_1	RPE65	33.1546	33.0068	10.4414	9.60639	0.329387		A4_1	ABCA4	35.1586	35.387	12.7942	10.4227	0.635107		R65_1	RPE65	34.7928	34.7606	12.7582	12.6616	0.183782		A4_1	ABCA4	34.9186	34.4916	12.3013	11.9918	0.128355
R65_1	RPE65	32.8589						A4_1	ABCA4	35.6154						R65_1	RPE65	34.7283						A4_1	ABCA4	34.0646
R65_2	RPE65	31.7495	31.6962	9.31417				A4_2	ABCA4	34.1653	34.123	11.1609				R65_2	RPE65	34.3698	34.1604	12.2326				A4_2	ABCA4	33.9921	34.1161	11.8849
R65_2	RPE65	31.6429						A4_2	ABCA4	34.0807						R65_2	RPE65	33.951						A4_2	ABCA4	34.2401
R65_3	RPE65	32.8343	32.5822	8.79198				A4_3	ABCA4	32.8735	32.8528	9.5029				R65_3	RPE65	34.7587	34.9863	12.9942				A4_3	ABCA4	34.7819	33.9597	11.7892
R65_3	RPE65	32.33						A4_3	ABCA4	32.8321						R65_3	RPE65	35.2139						A4_3	ABCA4	33.1375
R65_4	RPE65	32.2164	32.566	10.5263				A4_4	ABCA4	31.7979	31.9218	9.90704				R65_1	ALAS	22.0566	22.0024					A4_1	ALAS	22.1753	22.1903
R65_4	RPE65	32.9157						A4_4	ABCA4	32.0457						R65_1	ALAS	21.9482						A4_1	ALAS	22.2052
R65_5	RPE65	30.7359	31.2582	8.9581				A4_5	ABCA4	31.3413	31.361	8.7484				R65_2	ALAS	21.929	21.9278					A4_2	ALAS	22.1302	22.2312
R65_5	RPE65	31.7806						A4_5	ABCA4	31.3808						R65_2	ALAS	21.9266						A4_2	ALAS	22.3323
R65_1	ALAS	22.588	22.5654					A4_1	ALAS	22.5916	22.5928					R65_3	ALAS	22.0147	21.9921					A4_3	ALAS	22.193	22.1705
R65_1	ALAS	22.5427						A4_1	ALAS	22.594						R65_3	ALAS	21.9695						A4_3	ALAS	22.148
R65_2	ALAS	22.4138	22.382					A4_2	ALAS	23.0004	22.9621					MX_1	RPE65	28.7107	28.7617	6.36886	6.49562	0.0526171		MX_1	ABCA4	34.0367	33.9873	11.5945	12.5425	0.422947
R65_2	ALAS	22.3503						A4_2	ALAS	22.9239						MX_1	RPE65	28.8127						MX_1	ABCA4	33.938
R65_3	ALAS	23.8303	23.7902					A4_3	ALAS	23.3773	23.3499					MX_2	RPE65	28.815	28.8166	6.5388				MX_2	ABCA4	35.0565	34.9325	12.6547
R65_3	ALAS	23.7501						A4_3	ALAS	23.3224						MX_2	RPE65	28.8182						MX_2	ABCA4	34.8085
R65_4	ALAS	22.0417	22.0397					A4_4	ALAS	22.0468	22.0147					MX_3	RPE65	28.9739	28.9309	6.5792				MX_3	ABCA4	36.1871	35.7301	13.3784
R65_4	ALAS	22.0378						A4_4	ALAS	21.9826						MX_3	RPE65	28.8879						MX_3	ABCA4	35.2731
R65_5	ALAS	22.2945	22.3001					A4_5	ALAS	22.6873	22.6126					MX_1	ALAS	22.3887	22.3928					MX_1	ALAS	22.3887	22.3928
R65_5	ALAS	22.3057						A4_5	ALAS	22.538						MX_1	ALAS	22.3969						MX_1	ALAS	22.3969
MX_1	RPE65	26.0453	26.0392	2.34667	2.43854	0.056175		MX_1	ABCA4	32.889	32.8367	9.14417	9.37414	0.0973317		MX_2	ALAS	22.2049	22.2778					MX_2	ALAS	22.2049	22.2778
MX_1	RPE65	26.0331						MX_1	ABCA4	32.7843						MX_2	ALAS	22.3507						MX_2	ALAS	22.3507
MX_2	RPE65	26.1994	26.1408	2.39576				MX_2	ABCA4	33.4468	33.2886	9.54359				MX_3	ALAS	22.3306	22.3517					MX_3	ALAS	22.3306	22.3517
MX_2	RPE65	26.0822						MX_2	ABCA4	33.1305						MX_3	ALAS	22.3727						MX_3	ALAS	22.3727
MX_3	RPE65	26.1743	26.2277	2.57319				MX_3	ABCA4	32.529	33.0892	9.43467				Ctrl_1	RPE65	45	41.4698	17.1353	19.5306	0.977887		Ctrl_1	ABCA4	32.1141	32.1258	7.79125	7.7608	0.168164
MX_3	RPE65	26.2811						MX_3	ABCA4	33.6494						Ctrl_1	RPE65	37.9397						Ctrl_1	ABCA4	32.1375
MX_1	ALAS	23.6568	23.6925					MX_1	ALAS	23.6568	23.6925					Ctrl_2	RPE65	45	45	20.7141				Ctrl_2	ABCA4	32.0817	32.3872	8.10133
MX_1	ALAS	23.7282						MX_1	ALAS	23.7282						Ctrl_2	RPE65	45						Ctrl_2	ABCA4	32.6928
MX_2	ALAS	23.7266	23.745					MX_2	ALAS	23.7266	23.745					Ctrl_3	RPE65	45	45	20.7424				Ctrl_3	ABCA4	31.7412	31.6475	7.38983
MX_2	ALAS	23.7635						MX_2	ALAS	23.7635						Ctrl_3	RPE65	45						Ctrl_3	ABCA4	31.5537
MX_3	ALAS	23.6895	23.6545					MX_3	ALAS	23.6895	23.6545					Ctrl_1	ALAS	24.3155	24.3345					Ctrl_1	ALAS	24.3155	24.3345
MX_3	ALAS	23.6195						MX_3	ALAS	23.6195						Ctrl_1	ALAS	24.3536						Ctrl_1	ALAS	24.3536
Ctrl_1	RPE65	45	45	20.646	19.6033	1.27414		Ctrl_1	ABCA4	45	45	20.9326	20.6947	0.224484		Ctrl_2	ALAS	24.2935	24.2859					Ctrl_2	ALAS	24.2935	24.2859
Ctrl_1	RPE65	45						Ctrl_1	ABCA4	45						Ctrl_2	ALAS	24.2783						Ctrl_2	ALAS	24.2783
Ctrl_2	RPE65	45	45	20.3218				Ctrl_2	ABCA4	45	45	20.5636				Ctrl_3	ALAS	24.2659	24.2576					Ctrl_3	ALAS	24.2659	24.2576
Ctrl_2	RPE65	45						Ctrl_2	ABCA4	45						Ctrl_3	ALAS	24.2493						Ctrl_3	ALAS	24.2493
Ctrl_3	RPE65	36.6173	39.0364	14.0115				Ctrl_3	ABCA4	45	45	19.7798
Ctrl_3	RPE65	41.4555						Ctrl_3	ABCA4	45
Ctrl_4	RPE65	45	45	21.9532				Ctrl_4	ABCA4	45	45	21.2043
Ctrl_4	RPE65	45						Ctrl_4	ABCA4	45
Ctrl_5	RPE65	45	45	21.0839				Ctrl_5	ABCA4	45	45	20.9934
Ctrl_5	RPE65	45						Ctrl_5	ABCA4	45
Ctrl_1	ALAS	23.8742	24.354					Ctrl_1	ALAS	24.0726	24.0674
Ctrl_1	ALAS	24.8339						Ctrl_1	ALAS	24.0622
Ctrl_2	ALAS	24.187	24.6782					Ctrl_2	ALAS	24.3446	24.4364
Ctrl_2	ALAS	25.1695						Ctrl_2	ALAS	24.5282
Ctrl_3	ALAS	25.0215	25.0249					Ctrl_3	ALAS	25.2132	25.2202
Ctrl_3	ALAS	25.0282						Ctrl_3	ALAS	25.2273
Ctrl_4	ALAS	23.442	23.0468					Ctrl_4	ALAS	23.7248	23.7957
Ctrl_4	ALAS	22.6516						Ctrl_4	ALAS	23.8666
Ctrl_5	ALAS	23.8565	23.9161					Ctrl_5	ALAS	24.0292	24.0066
Ctrl_5	ALAS	23.9757						Ctrl_5	ALAS	23.984

## Sheet: Figure 3B
RPE65				ABCA4
Sample	Counts per million (CPM)			Sample	Counts per million (CPM)
#1_act	0.031035			#1_act	0.107113
#2_act	0.0506793			#2_act	0.151901
#3_act	0.131022			#3_act	0.514463
#4_act	0.117235			#4_act	2.28577
#1_ctrl	0			#1_ctrl	0
#2_ctrl	0			#2_ctrl	0
#3_ctrl	0			#3_ctrl	0
#4_ctrl	0			#4_ctrl	0

## Sheet: Supplemental Figure 2D
ABCA4								MYO7A								USH2A
Sample Name	Target Name	CT	Ct Mean	Delta Ct	Mean	SEM		Sample Name	Target Name	CT	Ct Mean	Delta Ct	Mean	SEM		Sample Name	Target Name	CT	Ct Mean	Delta Ct	Mean	SEM
A4_1	ABCA4	30.4307	30.3911	9.56772	11.0653	0.629834		M7_1	MYO7A	30.2832	30.1453	10.5139	9.79512	0.301272		U2A_1	USH2A	35.2323	34.9482	15.6836	14.7722	0.377311
A4_1	ABCA4	30.3515						M7_1	MYO7A	30.0074						U2A_1	USH2A	34.6641
A4_2	ABCA4	32.3259	32.0381	12.1351				M7_2	MYO7A	28.4774	28.446	9.58039				U2A_2	USH2A	33.9333	33.7375	14.1836
A4_2	ABCA4	31.7503						M7_2	MYO7A	28.4146						U2A_2	USH2A	33.5417
A4_3	ABCA4	30.4784	30.3875	11.4932				M7_3	MYO7A	28.511	28.5412	9.29104				U2A_3	USH2A	33.5314	33.5304	14.4494
A4_3	ABCA4	30.2965						M7_3	MYO7A	28.5713						U2A_3	USH2A	33.5294
A4_1	ALAS	20.809	20.8234					M7_1	ALAS	19.6229	19.6314					U2A_1	ALAS	19.2661	19.2646
A4_1	ALAS	20.8378						M7_1	ALAS	19.6399						U2A_1	ALAS	19.2631
A4_2	ALAS	19.8996	19.903					M7_2	ALAS	18.8593	18.8656					U2A_2	ALAS	19.6107	19.5539
A4_2	ALAS	19.9064						M7_2	ALAS	18.8719						U2A_2	ALAS	19.4971
A4_3	ALAS	18.8892	18.8942					M7_3	ALAS	19.2419	19.2501					U2A_3	ALAS	19.0703	19.0811
A4_3	ALAS	18.8993						M7_3	ALAS	19.2584						U2A_3	ALAS	19.0918
MX_1	ABCA4	32.2175	32.3583	12.8238	13.4927	0.385375		MX_1	MYO7A	26.6766	26.9886	7.45409	8.07018	0.280397		MX_1	USH2A	33.8441	33.9483	14.4138	15.0135	0.3701
MX_1	ABCA4	32.499						MX_1	MYO7A	27.3005						MX_1	USH2A	34.0524
MX_2	ABCA4	33.505	33.5936	13.2503				MX_2	MYO7A	28.1469	28.4585	8.11533				MX_2	USH2A	37.0513	36.2454	15.9022
MX_2	ABCA4	33.6821						MX_2	MYO7A	28.7702						MX_2	USH2A	35.4394
MX_3	ABCA4	33.7103	34.1702	14.404				MX_3	MYO7A	28.2847	28.4073	8.64114				MX_3	USH2A	34.1414	34.4908	14.7247
MX_3	ABCA4	34.6301						MX_3	MYO7A	28.53						MX_3	USH2A	34.8403
MX_1	ALAS	19.5127	19.5345					MX_1	ALAS	19.5127	19.5345					MX_1	ALAS	19.5127	19.5345
MX_1	ALAS	19.5563						MX_1	ALAS	19.5563						MX_1	ALAS	19.5563
MX_2	ALAS	20.2725	20.3432					MX_2	ALAS	20.2725	20.3432					MX_2	ALAS	20.2725	20.3432
MX_2	ALAS	20.414						MX_2	ALAS	20.414						MX_2	ALAS	20.414
MX_3	ALAS	19.7292	19.7662					MX_3	ALAS	19.7292	19.7662					MX_3	ALAS	19.7292	19.7662
MX_3	ALAS	19.8031						MX_3	ALAS	19.8031						MX_3	ALAS	19.8031
Ctrl_1	ABCA4	34.4394	34.3092	14.5609	14.9794	0.227464		Ctrl_1	MYO7A	30.5069	30.6564	10.9081	10.7347	0.0711528		Ctrl_1	USH2A	35.2319	34.8855	15.1372	16.1296	0.405883
Ctrl_1	ABCA4	34.179						Ctrl_1	MYO7A	30.8059						Ctrl_1	USH2A	34.5391
Ctrl_2	ABCA4	35.2756	35.0409	14.8702				Ctrl_2	MYO7A	30.8462	30.8338	10.6631				Ctrl_2	USH2A	38.2148	36.8483	16.6776
Ctrl_2	ABCA4	34.8063						Ctrl_2	MYO7A	30.8214						Ctrl_2	USH2A	35.4819
Ctrl_3	ABCA4	35.4122	35.1948	15.5072				Ctrl_3	MYO7A	30.435	30.3204	10.6328				Ctrl_3	USH2A	36.9256	36.2616	16.574
Ctrl_3	ABCA4	34.9774						Ctrl_3	MYO7A	30.2058						Ctrl_3	USH2A	35.5975
Ctrl_1	ALAS	19.7358	19.7483					Ctrl_1	ALAS	19.7358	19.7483					Ctrl_1	ALAS	19.7358	19.7483
Ctrl_1	ALAS	19.7608						Ctrl_1	ALAS	19.7608						Ctrl_1	ALAS	19.7608
Ctrl_2	ALAS	20.1597	20.1707					Ctrl_2	ALAS	20.1597	20.1707					Ctrl_2	ALAS	20.1597	20.1707
Ctrl_2	ALAS	20.1817						Ctrl_2	ALAS	20.1817						Ctrl_2	ALAS	20.1817
Ctrl_3	ALAS	19.7132	19.6876					Ctrl_3	ALAS	19.7132	19.6876					Ctrl_3	ALAS	19.7132	19.6876
Ctrl_3	ALAS	19.6619						Ctrl_3	ALAS	19.6619						Ctrl_3	ALAS	19.6619

## Sheet: Supplemental Figure 2F
Promoter analysis PBMCs									Promoter/MOI analysis fibroblasts
Sample Name	Target Name	CT	Ct Mean	Delta Ct	Mean	SEM			Sample Name	Target Name	CT	Ct Mean	Delta Ct	Mean	SEM
EF1a_1	ABCA4	37.5214	37.7414	13.0801	11.5432	0.732296			EF1a_60_1	ABCA4	33.7496	34.0253	7.50242	8.41874	0.386108
EF1a_1	ABCA4	37.9614							EF1a_60_1	ABCA4	34.301
EF1a_2	ABCA4	35.6395	35.7375	11.5759					EF1a_60_2	ABCA4	34.1405	33.9115	8.6741
EF1a_2	ABCA4	35.8355							EF1a_60_2	ABCA4	33.6825
EF1a_3	ABCA4	34.9335	35.57	9.9737					EF1a_60_3	ABCA4	33.8513	34.5485	9.0797
EF1a_3	ABCA4	36.2064							EF1a_60_3	ABCA4	35.2457
EF1a_1	ALAS	24.6455	24.6614						EF1a_60_1	ALAS	26.6497	26.5229
EF1a_1	ALAS	24.6773							EF1a_60_1	ALAS	26.3961
EF1a_2	ALAS	24.1177	24.1616						EF1a_60_2	ALAS	25.2298	25.2374
EF1a_2	ALAS	24.2055							EF1a_60_2	ALAS	25.245
EF1a_3	ALAS	25.4394	25.5963						EF1a_60_3	ALAS	25.4305	25.4688
EF1a_3	ALAS	25.7532							EF1a_60_3	ALAS	25.5071
CMV_1	ABCA4	36.3453	35.0109	10.294	10.2689	0.482482			EF1a_100_1	ABCA4	32.323	32.2713	8.10999	8.69594	0.289589
CMV_1	ABCA4	33.6765							EF1a_100_1	ABCA4	32.2197
CMV_2	ABCA4	35.1036	35.5388	11.2796					EF1a_100_2	ABCA4	33.2078	33.411	9.33515
CMV_2	ABCA4	35.9739							EF1a_100_2	ABCA4	33.6142
CMV_3	ABCA4	33.6503	33.871	9.23306					EF1a_100_3	ABCA4	33.2679	33.0363	8.64268
CMV_3	ABCA4	34.0917							EF1a_100_3	ABCA4	32.8047
CMV_1	ALAS	24.7306	24.7169						EF1a_100_1	ALAS	24.2439	24.1613
CMV_1	ALAS	24.7033							EF1a_100_1	ALAS	24.0788
CMV_2	ALAS	24.25	24.2592						EF1a_100_2	ALAS	24.0892	24.0758
CMV_2	ALAS	24.2683							EF1a_100_2	ALAS	24.0625
CMV_3	ALAS	24.6863	24.6379						EF1a_100_3	ALAS	24.4475	24.3936
CMV_3	ALAS	24.5896							EF1a_100_3	ALAS	24.3398
Ctrl_1	ABCA4	34.7861	34.1065	10.3627	10.8365	0.2252			CMV_60_1	ABCA4	32.9863	33.2024	7.37301	7.40183	0.0935473
Ctrl_1	ABCA4	33.4269							CMV_60_1	ABCA4	33.4185
Ctrl_2	ABCA4	36.1774	34.6967	11.3181					CMV_60_2	ABCA4	33.8922	33.3457	7.61311
Ctrl_2	ABCA4	33.216							CMV_60_2	ABCA4	32.7991
Ctrl_3	ABCA4	34.7369	34.8479	10.8287					CMV_60_3	ABCA4	32.8484	32.9278	7.21937
Ctrl_3	ABCA4	34.9589							CMV_60_3	ABCA4	33.0073
Ctrl_1	ALAS	23.713	23.7437						CMV_60_1	ALAS	25.8244	25.8294
Ctrl_1	ALAS	23.7745							CMV_60_1	ALAS	25.8343
Ctrl_2	ALAS	23.3825	23.3786						CMV_60_2	ALAS	25.7526	25.7326
Ctrl_2	ALAS	23.3748							CMV_60_2	ALAS	25.7125
Ctrl_3	ALAS	24.0726	24.0192						CMV_60_3	ALAS	25.6446	25.7085
Ctrl_3	ALAS	23.9658							CMV_60_3	ALAS	25.7723
									Ctrl_1	ABCA4	32.0152	32.1739	5.94711	6.94539	0.415061
									Ctrl_1	ABCA4	32.3326
									Ctrl_2	ABCA4	33.4378	33.4187	7.61133
									Ctrl_2	ABCA4	33.3996
									Ctrl_3	ABCA4	33.2368	33.1674	7.27773
									Ctrl_3	ABCA4	33.098
									Ctrl_1	ALAS	26.2697	26.2268
									Ctrl_1	ALAS	26.1839
									Ctrl_2	ALAS	25.8222	25.8074
									Ctrl_2	ALAS	25.7925
									Ctrl_3	ALAS	25.9206	25.8897
									Ctrl_3	ALAS	25.8588

## Sheet: Supplemental Figure 3B
ABCA4								MYO7A								USH2A
Sample Name	Target Name	CT	Ct Mean	Delta Ct	Mean	SEM		Sample Name	Target Name	CT	Ct Mean	Delta Ct	Mean	SEM		Sample Name	Target Name	CT	Ct Mean	Delta Ct	Mean	SEM
A4_1	ABCA4	23.0976	23.2112	2.62093	3.08692	0.194114		M7_1	MYO7A	21.9415	22.1335	1.5731	1.89304	0.172948		U2A_1	USH2A	27.2547	27.4983	6.92589	7.27354	0.154321
A4_1	ABCA4	23.3249						M7_1	MYO7A	22.3255						U2A_1	USH2A	27.7419
A4_2	ABCA4	23.6172	23.6148	3.23805				M7_2	MYO7A	22.0414	22.0382	1.81254				U2A_2	USH2A	28.1326	28.2148	7.31883
A4_2	ABCA4	23.6125						M7_2	MYO7A	22.0349						U2A_2	USH2A	28.2969
A4_3	ABCA4	23.9693	23.877	3.40178				M7_3	MYO7A	23.2444	23.404	2.29349				U2A_3	USH2A	28.1935	28.2055	7.57591
A4_3	ABCA4	23.7847						M7_3	MYO7A	23.5636						U2A_3	USH2A	28.2175
A4_1	ALAS	20.5224	20.5903					M7_1	ALAS	20.4409	20.5604					U2A_1	ALAS	20.6227	20.5724
A4_1	ALAS	20.6583						M7_1	ALAS	20.6799						U2A_1	ALAS	20.5221
A4_2	ALAS	20.3533	20.3768					M7_2	ALAS	20.1883	20.2256					U2A_2	ALAS	20.7622	20.8959
A4_2	ALAS	20.4003						M7_2	ALAS	20.263						U2A_2	ALAS	21.0297
A4_3	ALAS	20.4271	20.4752					M7_3	ALAS	21.0342	21.1105					U2A_3	ALAS	20.5884	20.6296
A4_3	ALAS	20.5234						M7_3	ALAS	21.1868						U2A_3	ALAS	20.6707
MX_1	ABCA4	25.5201	24.7436	3.86043	4.09355	0.149942		MX_1	MYO7A	23.7866	23.7845	2.9013	3.20701	0.131208		MX_1	USH2A	28.9914	28.8017	7.91853	7.78929	0.082863
MX_1	ABCA4	23.9671						MX_1	MYO7A	23.7824						MX_1	USH2A	28.6121
MX_2	ABCA4	24.1801	24.1834	3.96432				MX_2	MYO7A	23.4322	23.4931	3.27396				MX_2	USH2A	28.0318	28.0793	7.8602
MX_2	ABCA4	24.1868						MX_2	MYO7A	23.554						MX_2	USH2A	28.1268
MX_3	ABCA4	24.9248	25.0279	4.4559				MX_3	MYO7A	24.0504	24.0177	3.44576				MX_3	USH2A	28.1941	28.1611	7.58913
MX_3	ABCA4	25.1309						MX_3	MYO7A	23.985						MX_3	USH2A	28.1281
MX_1	ALAS	21.0201	20.8832					MX_1	ALAS	21.0201	20.8832					MX_1	ALAS	21.0201	20.8832
MX_1	ALAS	20.7462						MX_1	ALAS	20.7462						MX_1	ALAS	20.7462
MX_2	ALAS	20.1649	20.2191					MX_2	ALAS	20.1649	20.2191					MX_2	ALAS	20.1649	20.2191
MX_2	ALAS	20.2733						MX_2	ALAS	20.2733						MX_2	ALAS	20.2733
MX_3	ALAS	20.5243	20.572					MX_3	ALAS	20.5243	20.572					MX_3	ALAS	20.5243	20.572
MX_3	ALAS	20.6197						MX_3	ALAS	20.6197						MX_3	ALAS	20.6197
Ctrl_1	ABCA4	32.0441	32.1642	11.8366	12.4507	0.328393		Ctrl_1	MYO7A	31.2362	31.2505	10.9229	10.7038	0.15212		Ctrl_1	USH2A	36.2402	36.4234	16.0958	16.225	0.0995201
Ctrl_1	ABCA4	32.2842						Ctrl_1	MYO7A	31.2647						Ctrl_1	USH2A	36.6065
Ctrl_2	ABCA4	33.8558	33.9292	13.2077				Ctrl_2	MYO7A	31.8314	31.5767	10.8553				Ctrl_2	USH2A	37.0477	37.1901	16.4686
Ctrl_2	ABCA4	34.0025						Ctrl_2	MYO7A	31.3221						Ctrl_2	USH2A	37.3325
Ctrl_3	ABCA4	32.6837	32.8949	12.3079				Ctrl_3	MYO7A	31.1944	30.9202	10.3332				Ctrl_3	USH2A	36.1522	36.6976	16.1106
Ctrl_3	ABCA4	33.1061						Ctrl_3	MYO7A	30.6461						Ctrl_3	USH2A	37.243
Ctrl_1	ALAS	20.4036	20.3276					Ctrl_1	ALAS	20.4036	20.3276					Ctrl_1	ALAS	20.4036	20.3276
Ctrl_1	ALAS	20.2516						Ctrl_1	ALAS	20.2516						Ctrl_1	ALAS	20.2516
Ctrl_2	ALAS	20.7443	20.7215					Ctrl_2	ALAS	20.7443	20.7215					Ctrl_2	ALAS	20.7443	20.7215
Ctrl_2	ALAS	20.6986						Ctrl_2	ALAS	20.6986						Ctrl_2	ALAS	20.6986
Ctrl_3	ALAS	20.4442	20.587					Ctrl_3	ALAS	20.4442	20.587					Ctrl_3	ALAS	20.4442	20.587
Ctrl_3	ALAS	20.7298						Ctrl_3	ALAS	20.7298						Ctrl_3	ALAS	20.7298

## Sheet: Supplemental Figure 3D
Evaluation small VPR variants
Sample Name	Target Name	CT	Ct Mean	Delta Ct	Mean	SEM
VPR_1	ABCA4	30.4307	30.3911	9.56772	11.0653	0.629834
VPR_1	ABCA4	30.3515
VPR_2	ABCA4	32.3259	32.0381	12.1351
VPR_2	ABCA4	31.7503
VPR_3	ABCA4	30.4784	30.3875	11.4932
VPR_3	ABCA4	30.2965
VPR_1	ALAS	20.809	20.8234
VPR_1	ALAS	20.8378
VPR_2	ALAS	19.8996	19.903
VPR_2	ALAS	19.9064
VPR_3	ALAS	18.8892	18.8942
VPR_3	ALAS	18.8993
VPRm_1	ABCA4	32.1696	32.1769	11.8009	11.8131	0.0692174
VPRm_1	ABCA4	32.1842
VPRm_2	ABCA4	31.9303	31.9696	11.6727
VPRm_2	ABCA4	32.0089
VPRm_3	ABCA4	32.5612	32.6932	11.9656
VPRm_3	ABCA4	32.8251
VPRm_1	ALAS	20.3918	20.376
VPRm_1	ALAS	20.3602
VPRm_2	ALAS	20.2131	20.2969
VPRm_2	ALAS	20.3807
VPRm_3	ALAS	20.7678	20.7276
VPRm_3	ALAS	20.6873
Ctrl_1	ABCA4	35.0738	35.0903	14.6769	15.1299	0.302005
Ctrl_1	ABCA4	35.1067
Ctrl_2	ABCA4	37.1481	36.4134	15.8629
Ctrl_2	ABCA4	35.6788
Ctrl_3	ABCA4	35.7634	35.4693	14.8498
Ctrl_3	ABCA4	35.1752
Ctrl_1	ALAS	20.4579	20.4133
Ctrl_1	ALAS	20.3688
Ctrl_2	ALAS	20.5399	20.5506
Ctrl_2	ALAS	20.5613
Ctrl_3	ALAS	20.5608	20.6195
Ctrl_3	ALAS	20.6781

## Sheet: Supplemental Figure 4B
Sample Name	Target Name	CT	Ct Mean	Delta Ct	Mean	SEM
M7_1	MYO7A	26.4325	26.3819	1.52327	1.81745	0.126515
M7_1	MYO7A	26.3314
M7_2	MYO7A	25.8893	25.8651	1.88013
M7_2	MYO7A	25.841
M7_3	MYO7A	25.8994	25.931	2.04894
M7_3	MYO7A	25.9626
M7_1	ALAS	24.8329	24.8587
M7_1	ALAS	24.8844
M7_2	ALAS	23.9678	23.985
M7_2	ALAS	24.0022
M7_3	ALAS	23.8565	23.882
M7_3	ALAS	23.9076
Ctrl_1	MYO7A	35.6415	35.2171	10.6296
Ctrl_1	MYO7A	34.7927
Ctrl_2	MYO7A	40	37.2133	12.3187
Ctrl_2	MYO7A	34.4267
Ctrl_3	MYO7A	35.4129	34.8369	10.1397
Ctrl_3	MYO7A	34.2608
Ctrl_1	ALAS	24.6106	24.5875
Ctrl_1	ALAS	24.5645
Ctrl_2	ALAS	24.9531	24.8946
Ctrl_2	ALAS	24.8361
Ctrl_3	ALAS	24.6595	24.6972
Ctrl_3	ALAS	24.7349

## Sheet: Supplemental Figure 4C
Sample Name	Target Name	CT	Ct Mean	Delta Ct	Mean	SEM
M7_1	MYO7A	25.7715	25.7588	3.02894	3.03574	0.0346712
M7_1	MYO7A	25.7462
M7_2	MYO7A	25.6764	25.6523	2.96583
M7_2	MYO7A	25.6283
M7_3	MYO7A	25.5977	25.8322	3.11246
M7_3	MYO7A	26.0667
M7_1	ALAS	22.7586	22.7299
M7_1	ALAS	22.7012
M7_2	ALAS	22.6721	22.6865
M7_2	ALAS	22.7009
M7_3	ALAS	22.749	22.7197
M7_3	ALAS	22.6905
Ctrl_1	MYO7A	35.4413	35.0509	10.2253
Ctrl_1	MYO7A	34.6605
Ctrl_2	MYO7A	34.7503	35.5147	10.7447
Ctrl_2	MYO7A	36.2791
Ctrl_3	MYO7A	34.366	33.6097	8.78132
Ctrl_3	MYO7A	32.8535
Ctrl_1	ALAS	24.8353	24.8256
Ctrl_1	ALAS	24.8158
Ctrl_2	ALAS	24.8423	24.77
Ctrl_2	ALAS	24.6978
Ctrl_3	ALAS	24.815	24.8284
Ctrl_3	ALAS	24.8418

## Sheet: Supplemental Figure 4E
Sample Name	Target Name	CT	Ct Mean	Delta Ct	Mean	SEM
U2A_1	USH2A	37.4	37.7162	14.8955	15.0744	0.0809559
U2A_1	USH2A	38.0324
U2A_2	USH2A	37.2039	37.8137	15.0898
U2A_2	USH2A	38.4235
U2A_3	USH2A	37.3884	37.8683	15.238
U2A_3	USH2A	38.3482
U2A_1	ALAS	22.835	22.8207
U2A_1	ALAS	22.8063
U2A_2	ALAS	22.7196	22.7239
U2A_2	ALAS	22.7281
U2A_3	ALAS	22.5002	22.6303
U2A_3	ALAS	22.7605
Ctrl_1	USH2A	45	45	20.1744	20.192	0.0155164
Ctrl_1	USH2A	45
Ctrl_2	USH2A	45	45	20.23
Ctrl_2	USH2A	45
Ctrl_3	USH2A	45	45	20.1716
Ctrl_3	USH2A	45
Ctrl_1	ALAS	24.8353	24.8256
Ctrl_1	ALAS	24.8158
Ctrl_2	ALAS	24.8423	24.77
Ctrl_2	ALAS	24.6978
Ctrl_3	ALAS	24.815	24.8284
Ctrl_3	ALAS	24.8418

[truncated: 4 more sheets: Supplemental Figure 6B, Supplemental Figure 6C, Supplemental Figure 6D, Supplemental Figure 7B]
